# Supplementary material for: Genome-wide characterisation of the three amino acid loop extension gene family of watermelon in response to abiotic stresses
Source: Front Plant Sci. 2025 Nov 18;16:1711607. doi: 10.3389/fpls.2025.1711607 (PMC12670178; doi:10.3389/fpls.2025.1711607)
Supplement: Supplementary file 1 [file DataSheet1.zip]

Archive with 2 entries (1 files):
- Supplementary file/Supplemental Table S1.xlsx
- Supplementary file/
