# Supplementary material for: Genome-wide characterisation of the three amino acid loop extension gene family of watermelon in response to abiotic stresses
Source: Front Plant Sci. 2025 Nov 18;16:1711607. doi: 10.3389/fpls.2025.1711607 (PMC12670178; doi:10.3389/fpls.2025.1711607)
Supplement: Supplementary file 1 [file DataSheet1.zip › Supplementary file/Supplemental Table S1.xlsx]

## Sheet: Table S1
Table S1 Primers used for qPCR
Name	Locus ID	Forward sequence (5' - 3')	Reverse sequence (5' - 3')	Purpose
ClTALE1	Cla97C01G002520	CTCGCCAAACTGGTCTATCC	CTGATCCTCGAGTCGTGCCA	qPCR
ClTALE2	Cla97C01G003320	CTCAGCAGCACCACCCAAAT	CACCAAGGCTCACTCCTGTAAGA	qPCR
ClTALE3	Cla97C01G015290	TGAGCATCAACGGAGAAAGGT	CTTTAGCTGCTCGGCAATCG	qPCR
ClTALE4	Cla97C01G021290	TCTCCTCGCTGCTTATGTCAAT	ATGAACTGATCAAGGGCTGGA	qPCR
ClTALE5	Cla97C02G028600	ATGGCTCATCCTCTCTTCCCTC	CTCACAATAAGCCTCCATGAACTG	qPCR
ClTALE6	Cla97C02G038640	AGCGTGGGAAGAGGTCAGTTT	TCCAAACCCCATCACCTCGT	qPCR
ClTALE7	Cla97C02G040680	ACGATGGGCGTTATCATTACC	CCATAGCTGCTCGGTTCTTCC	qPCR
ClTALE8	Cla97C02G048510	GGGATGGGACAAAGGACAAGAT	CAAGTGCGAGTGAAGCGTAAGAT	qPCR
ClTALE9	Cla97C03G053960	TGTTAGTGGAGTTGGGAGCATCT	CTGATTCGAAGGATGAAACTACCA	qPCR
ClTALE10	Cla97C04G074390	TGAAACCCACACGACAAAATCTAG	GTCGGCTATGGCGTTCTTTAAG	qPCR
ClTALE11	Cla97C05G097580	TCGTCGCTAAGTACTCCGCCT	TCGTCCGACATTGTTGCTCC	qPCR
ClTALE12	Cla97C05G098920	CGGAGATAGATCCTCGTGCTGA	AACCCAGTGGATTCAGCTAACG	qPCR
ClTALE13	Cla97C05G107680	CATCCCACTTATCCTCGTTTGC	GTGGTGACAGCGTGACGGTTA	qPCR
ClTALE14	Cla97C06G126740	CAAATCTGCCGAGAGAAGCCA	ATGCCGTTTCCTCTGGTTTATG	qPCR
ClTALE15	Cla97C08G156950	AAAGAAAGAGGGAACCGAACTGC	TGAGGGGTTTGATTCCGAAGTAG	qPCR
ClTALE16	Cla97C08G160490	TCAAGTTGTCAAAGTGGAGCCTC	TAAGTTTTGCCGCCACCTCC	qPCR
ClTALE17	Cla97C08G160650	TTTTGTGTGGGGCTTTCCTTC	ACTAGTAAGAGCAGAGCGTCCAGA	qPCR
ClTALE18	Cla97C08G161580	TACTCCAGATTTCCCACTCCCA	GGATTTCCTCCAACAAGCAAGC	qPCR
ClTALE19	Cla97C09G164950	TGTGTGGCAATGTGAGGCAGT	GGCGAAAGTGGCACGAAATA	qPCR
ClTALE20	Cla97C10G201280	CTTTAGAAGGAGAAACCGACGG	GCAAGGGCGGTGTAGGTTCT	qPCR
ClTALE21	Cla97C10G204780	CCACCCTTCTTTCAATGCTCG	GCATTCCCGAGCCCAGAGAT	qPCR
ClTALE22	Cla97C11G210830	GCGAGTGGAGCATCTTCAAACC	GCACCGAAAATGACGGGATAT	qPCR
Actine	Cla97C01G014580	AGGCCGTTCTGTCCCTCTATG	TGCCAGCTTCTCCTTCATGTCA	qPCR/reference
pCAMBIA-GFP-ClTALE3		GGGGACTCTTGACCATGGGAATCGCTAAAGGTC	TTGCTCACCATCAGATCAGAGTGACCAAAGTCTCTTAGG	subcellular localization
